# Supplementary material for: Comparisons of Corn Stover Silages after Fresh- or Ripe-Corn Harvested: Effects on Digestibility and Rumen Fermentation in Growing Beef Cattle
Source: Animals (Basel). 2022 May 13;12(10):1248. doi: 10.3390/ani12101248 (PMC9137847; doi:10.3390/ani12101248)
Supplement: Supplementary file 1 [file animals-12-01248-s001.zip]

Archive with 1 entries (1 files):
- animals-1697751-supplementary.pdf
